# Supplementary material for: Point-of-care screening for hepatitis B virus infection in pregnant women at an antenatal clinic: A South African experience
Source: PLoS One. 2017 Jul 21;12(7):e0181267. doi: 10.1371/journal.pone.0181267 (PMC5521792; doi:10.1371/journal.pone.0181267)
Supplement: S1 Table — (XLSX) [file pone.0181267.s001.xlsx]

## Sheet: Mothers' data
			Determine Rapid test Result
Patient code	Number of weeks pregnant	HIV status	Control strip	Patient strip
1	38	Negative	Present	Negative
2	22	Negative	Present	Negative
3	22	Negative	Present	Negative
4	22	Negative	Present	Negative
5	34	Negative	Present	Negative
6	26	Negative	Present	Negative
7	33	Negative	Present	Negative
8	22	Negative	Present	Negative
9	22	Negative	Present	Negative
10	34	Negative	Present	Negative
11	22	Negative	Present	Negative
12	24	Negative	Present	Negative
13	34	Negative	Present	Negative
14	24	Negative	Present	Negative
15	34	Negative	Present	Negative
16	34	Negative	Present	Negative
17	35	Negative	Present	Negative
18	22	Negative	Present	Negative
19	34	Negative	Present	Negative
20	36	Negative	Present	Negative
21	36	Negative	Present	Negative
22	24	Negative	Present	Negative
23	22	Negative	Present	Negative
24	22	Negative	Present	Negative
25	34	Negative	Present	Negative
26	35	Negative	Present	Negative
27	32	Negative	Present	Negative
28	20	Negative	Present	Negative
29	22	Negative	Present	Negative
30	21	Negative	Present	Negative
31	24	Negative	Present	Negative
32	22	Negative	Present	Negative
33	34	Negative	Present	Negative
34	33	Negative	Present	Negative
35	34	Negative	Present	Negative
36	34	Negative	Present	Negative
37	21	Negative	Present	Negative
38	21	Negative	Present	Negative
39	34	Negative	Present	Negative
40	22	Negative	Present	Negative
41	22	Negative	Present	Negative
42	34	Negative	Present	Negative
43	28	Negative	Present	Negative
44	23	Negative	Present	Negative
45	29	Negative	Present	Negative
46	37	Negative	Present	Negative
47	21	Negative	Present	Negative
48	24	Negative	Present	Negative
49	29	Negative	Present	Negative
50	35	Negative	Present	Negative
51	36	Negative	Present	Negative
52	21	Negative	Present	Negative
53	34	Negative	Present	Negative
54	35	Negative	Present	Negative
55	22	Negative	Present	Negative
56	20	Negative	Present	Negative
57	35	Negative	Present	Negative
58	35	Negative	Present	Negative
59	22	Negative	Present	Negative
60	34	Negative	Present	Negative
61	22	Negative	Present	Negative
62	35	Negative	Present	Negative
63	23	Negative	Present	Negative
64	34	Negative	Present	Negative
65	36	Negative	Present	Negative
66	23	Negative	Present	Negative
67	20	Negative	Present	Negative
68	35	Negative	Present	Negative
69	35	Negative	Present	Negative
70	34	Negative	Present	Negative
71	23	Negative	Present	Negative
72	21	Negative	Present	Negative
73	33	Negative	Present	Negative
74	35	Negative	Present	Negative
75	21	Negative	Present	Negative
76	21	Negative	Present	Negative
77	34	Negative	Present	Negative
78	29	Negative	Present	Negative
79	34	Negative	Present	Negative
80	20	Negative	Present	Negative
81	36	Negative	Present	Negative
82	33	Negative	Present	Negative
83	32	Negative	Present	Negative
84	21	Negative	Present	Negative
85	28	Negative	Present	Negative
86	34	Negative	Present	Negative
87	28	Negative	Present	Negative
88	34	Negative	Present	Negative
89	34	Negative	Present	Negative
90	34	Negative	Present	Negative
91	32	Negative	Present	Negative
92	20	Negative	Present	Negative
93	34	Negative	Present	Negative
94	23	Negative	Present	Negative
95	25	Negative	Present	Negative
96	36	Negative	Present	Negative
97	34	Negative	Present	Negative
98	30	Negative	Present	Negative
99	36	Negative	Present	Negative
100	25	Negative	Present	Negative
101	34	Negative	Present	Negative
102	34	Negative	Present	Negative
103	32	Negative	Present	Negative
104	23	Negative	Present	Negative
105	34	Negative	Present	Negative
106	36	Negative	Present	Negative
107	38	Negative	Present	Negative
108	20	Negative	Present	Negative
109	34	Negative	Present	Negative
110	22	Negative	Present	Negative
111	21	Negative	Present	Negative
112	22	Negative	Present	Negative
113	21	Negative	Present	Negative
114	24	Negative	Present	Negative
115	34	Negative	Present	Negative
116	21	Negative	Present	Negative
117	20	Negative	Present	Negative
118	21	Negative	Present	Negative
119	34	Negative	Present	Negative
120	36	Negative	Present	Negative
121	37	Negative	Present	Negative
122	26	Negative	Present	Negative
123	28	Negative	Present	Negative
124	21	Negative	Present	Negative
125	35	Negative	Present	Negative
126	34	Negative	Present	Negative
127	22	Negative	Present	Negative
128	20	Negative	Present	Negative
M6	35	Negative	Present	Positive
M4	23	Negative	Present	Positive
M2	34	Negative	Present	Positive
M1	34	Negative	Present	Positive
M3	37	Negative	Present	Positive
M5	34	Negative	Present	Positive
